# Supplementary material for: Effect of Copper Chelators via the TGF-β Signaling Pathway on Glioblastoma Cell Invasion
Source: Molecules. 2022 Dec 13;27(24):8851. doi: 10.3390/molecules27248851 (PMC9784955; doi:10.3390/molecules27248851)
Supplement: Supplementary file 1 [file molecules-27-08851-s001.zip]

Archive with 4 entries (4 files):
- Supple Figure S1.TIF
- Supple Figure S2.TIF
- Supple Figure S3.TIF
- Supple Table S1.TIF
